# Supplementary material for: Network Neighbors of Drug Targets Contribute to Drug Side-Effect Similarity
Source: PLoS One. 2011 Jul 13;6(7):e22187. doi: 10.1371/journal.pone.0022187 (PMC3135612; doi:10.1371/journal.pone.0022187)
Supplement: Table S1 — Side effect similarity between drugs. (XLSX) [file pone.0022187.s002.xlsx]

## Sheet: Table_S1_Brouwers
PubChem_ID_1	Name_1	PubChem_ID_2	Name_2	P-value
137	delta-aminolevulinic	157922	Metvix	0
158	PGE2	160	PGF2	0
158	PGE2	5229711	15-methyl-PGF2alpha	0
160	PGF2	5229711	15-methyl-PGF2alpha	0
187	acetylcholine	2551	carbachol	0
187	acetylcholine	3687	5-iodo-2'-deoxyuridine	0
187	acetylcholine	4436	naphazoline	0
187	acetylcholine	4454	neomycin	0
187	acetylcholine	5593	tropicamide	0
338	salicylate	2244	aspirin	0
338	salicylate	2678	cetirizine	0
338	salicylate	3032	diclofenac	0
338	salicylate	3746	ipratropium	0
338	salicylate	5161	salina	0
338	salicylate	16213	choline	0
450	estradiol	698	estrone	0
450	estradiol	3049	DV	0
450	estradiol	3054	diethylstilbestrol	0
450	estradiol	3285	estrogen	0
450	estradiol	14687	ethynodiol	0
653	DTC	6691	warfarin	0
653	DTC	9052	acenocoumarol	0
681	dopamine	951	norepinephrine	0
681	dopamine	3677	mephentermine	0
681	dopamine	4087	metaraminol	0
681	dopamine	4782	phenylephrine	0
681	dopamine	5032	ephedrine	0
681	dopamine	6082	methoxamine	0
681	dopamine	36811	dobutamine	0
698	estrone	2187	anastrozole	0
698	estrone	3049	DV	0
698	estrone	3054	diethylstilbestrol	0
698	estrone	3285	estrogen	0
698	estrone	3416	diethylstilbestrol	0
698	estrone	3902	letrozole	0
698	estrone	4542	levonorgestrel	0
698	estrone	4920	progesterone	0
698	estrone	5035	raloxifene	0
698	estrone	5267	spironolactone	0
698	estrone	5376	tamoxifen	0
698	estrone	5516	toremifene	0
698	estrone	40976	Implanon	0
698	estrone	152945	dutasteride	0
767	bicarbonate	28112	lithium	0
774	histamine	2756	cimetidine	0
774	histamine	3325	famotidine	0
774	histamine	4513	nizatidine	0
774	histamine	5039	ranitidine	0
815	kanamycin	2142	amikacin	0
815	kanamycin	4460	netilmicin	0
815	kanamycin	5297	streptomycin	0
815	kanamycin	504578	neomycin	0
838	epinephrine	3677	mephentermine	0
838	epinephrine	4087	metaraminol	0
838	epinephrine	4782	phenylephrine	0
838	epinephrine	6082	methoxamine	0
951	norepinephrine	3677	mephentermine	0
951	norepinephrine	4087	metaraminol	0
951	norepinephrine	4782	phenylephrine	0
951	norepinephrine	5032	ephedrine	0
951	norepinephrine	6082	methoxamine	0
951	norepinephrine	36811	dobutamine	0
1210	d-tubocurarine	4675	pancuronium	0
1210	d-tubocurarine	5314	succinylcholine	0
1210	d-tubocurarine	39765	vecuronium	0
1210	d-tubocurarine	47320	cisatracurium	0
1210	d-tubocurarine	67425	gallamine	0
1302	naproxen	3032	diclofenac	0
1302	naproxen	3059	diflunisal	0
1302	naproxen	3308	etodolac	0
1302	naproxen	3342	fenoprofen	0
1302	naproxen	3360	floctafenine	0
1302	naproxen	3394	flurbiprofen	0
1302	naproxen	3825	ketoprofen	0
1302	naproxen	4036	meclofenamate	0
1302	naproxen	4044	mefenamic	0
1302	naproxen	4614	oxaprozin	0
1302	naproxen	4781	phenylbutazone	0
1302	naproxen	4856	piroxicam	0
1302	naproxen	5352	sulindac	0
1302	naproxen	5397	tenoxicam	0
1302	naproxen	5468	tiaprofenic	0
1302	naproxen	5508	tolmetin	0
1593	25-hydroxyvitamin	2891	vitamin	0
1593	25-hydroxyvitamin	3249	vitamin	0
1593	25-hydroxyvitamin	4479097	hydroxocobalamin	0
1593	25-hydroxyvitamin	11953890	dihydrotachysterol	0
1775	phenytoin	3292	ethotoin	0
1775	phenytoin	4060	mephenytoin	0
1775	phenytoin	56339	fosphenytoin	0
1935	THA	5077	rivastigmine	0
1935	THA	5195	selegiline	0
1978	acebutolol	2249	atenolol	0
1978	acebutolol	4724	penbutolol	0
1978	acebutolol	4828	pindolol	0
1978	acebutolol	4946	propranolol	0
1986	acetazolamide	3038	dichlorphenamide	0
1986	acetazolamide	4100	methazolamide	0
1989	acetohexamide	2727	chlorpropamide	0
1989	acetohexamide	3476	glimepiride	0
1989	acetohexamide	3478	glipizide	0
1989	acetohexamide	3488	glibenclamide	0
1989	acetohexamide	5503	tolazamide	0
1989	acetohexamide	5505	tolbutamide	0
2088	alendronate	3305	EHDP	0
2091	alfacalcidol	2524	calcitriol	0
2133	amcinonide	2308	beclomethasone	0
2133	amcinonide	3000	desoximetasone	0
2133	amcinonide	3003	dexamethasone	0
2133	amcinonide	3375	flumethasone	0
2133	amcinonide	3381	fluocinolone	0
2133	amcinonide	3382	fluocinonide	0
2133	amcinonide	3392	flurandrenolone	0
2133	amcinonide	3553	halcinonide	0
2133	amcinonide	3640	cortisol	0
2133	amcinonide	3642	hydrocortisone	0
2133	amcinonide	3823	ketoconazole	0
2133	amcinonide	12536	apolar	0
2133	amcinonide	17455	diflucortolone	0
2133	amcinonide	20969	Clocortolone	0
2133	amcinonide	32797	clobetasol	0
2133	amcinonide	48175	halobetasol	0
2133	amcinonide	51627	hydrocortisone	0
2133	amcinonide	52421	prednicarbate	0
2133	amcinonide	71387	clobetasone	0
2133	amcinonide	162955	tixocortol	0
2133	amcinonide	4630253	alclometasone	0
2140	iothalamate	3734	iopamidol	0
2140	iothalamate	3737	sodium	0
2140	iothalamate	3741	ioversol	0
2140	iothalamate	3742	Hexabrix	0
2142	amikacin	4460	netilmicin	0
2142	amikacin	5297	streptomycin	0
2153	theophylline	3182	dyphylline	0
2153	theophylline	9433	aminophylline	0
2160	amitriptyline	2170	amoxapine	0
2160	amitriptyline	2895	cyclobenzaprine	0
2160	amitriptyline	2995	desipramine	0
2160	amitriptyline	3158	doxepin	0
2160	amitriptyline	3372	fluphenazine	0
2160	amitriptyline	3675	phenelzine	0
2160	amitriptyline	3696	imipramine	0
2160	amitriptyline	3759	isocarboxazid	0
2160	amitriptyline	4011	maprotiline	0
2160	amitriptyline	4543	nortriptyline	0
2160	amitriptyline	4917	prochlorperazine	0
2160	amitriptyline	4976	protriptyline	0
2160	amitriptyline	5530	tPA	0
2160	amitriptyline	5566	trifluoperazine	0
2160	amitriptyline	5584	trimipramine	0
2160	amitriptyline	62867	pipotiazine	0
2163	amobarbital	4099	metharbital	0
2163	amobarbital	4737	pentobarbital	0
2163	amobarbital	4763	phenobarbital	0
2163	amobarbital	5193	secobarbital	0
2163	amobarbital	6464	aprobarbital	0
2163	amobarbital	8271	mephobarbital	0
2170	amoxapine	2995	desipramine	0
2170	amoxapine	3158	doxepin	0
2170	amoxapine	3696	imipramine	0
2170	amoxapine	3964	loxapine	0
2170	amoxapine	4011	maprotiline	0
2170	amoxapine	4543	nortriptyline	0
2170	amoxapine	4976	protriptyline	0
2170	amoxapine	5584	trimipramine	0
2171	amoxicillin	2173	ampicillin	0
2171	amoxicillin	2282	bacampicillin	0
2171	amoxicillin	2349	penicillin	0
2171	amoxicillin	2559	carbenicillin	0
2171	amoxicillin	2575	carbenicillin	0
2171	amoxicillin	2813	cloxacillin	0
2171	amoxicillin	3040	dicloxacillin	0
2171	amoxicillin	3364	flucloxacillin	0
2171	amoxicillin	3956	LCBF	0
2171	amoxicillin	4102	methicillin	0
2171	amoxicillin	4607	oxacillin	0
2171	amoxicillin	4730	penicillin	0
2171	amoxicillin	4834	piperacillin	0
2171	amoxicillin	4857	pivmecillinam	0
2171	amoxicillin	5471	ticarcillin	0
2171	amoxicillin	33478	pivampicillin	0
2171	amoxicillin	40027	mezlocillin	0
2171	amoxicillin	64725	bicillin-5	0
2173	ampicillin	2282	bacampicillin	0
2173	ampicillin	2349	penicillin	0
2173	ampicillin	2559	carbenicillin	0
2173	ampicillin	2575	carbenicillin	0
2173	ampicillin	2673	cephradine	0
2173	ampicillin	2813	cloxacillin	0
2173	ampicillin	3040	dicloxacillin	0
2173	ampicillin	3364	flucloxacillin	0
2173	ampicillin	4102	methicillin	0
2173	ampicillin	4607	oxacillin	0
2173	ampicillin	4730	penicillin	0
2173	ampicillin	4834	piperacillin	0
2173	ampicillin	4857	pivmecillinam	0
2173	ampicillin	5471	ticarcillin	0
2173	ampicillin	33478	pivampicillin	0
2173	ampicillin	40027	mezlocillin	0
2173	ampicillin	64725	bicillin-5	0
2182	anagrelide	5645	ursodeoxycholic	0
2187	anastrozole	3049	DV	0
2187	anastrozole	3902	letrozole	0
2187	anastrozole	5035	raloxifene	0
2187	anastrozole	60198	exemestane	0
2244	aspirin	5161	salina	0
2244	aspirin	16213	choline	0
2247	astemizole	2444	bromodiphenhydramine	0
2247	astemizole	2564	carbinoxamine	0
2247	astemizole	2725	chlorpheniramine	0
2247	astemizole	2781	clemastine	0
2247	astemizole	2913	cyproheptadine	0
2247	astemizole	3100	diphenhydramine	0
2247	astemizole	3103	Vena	0
2247	astemizole	3162	doxylamine	0
2247	astemizole	3658	hydroxyzine	0
2247	astemizole	3957	loratadine	0
2247	astemizole	4992	mepyramine	0
2247	astemizole	5405	terfenadine	0
2247	astemizole	5587	tripelennamine	0
2247	astemizole	5588	triprolidine	0
2247	astemizole	6834	brompheniramine	0
2247	astemizole	11291	phenindamine	0
2247	astemizole	19861	azatadine	0
2247	astemizole	55756	acrivastine	0
2249	atenolol	4828	pindolol	0
2266	azelaic	60164	adapalene	0
2282	bacampicillin	2559	carbenicillin	0
2282	bacampicillin	2575	carbenicillin	0
2282	bacampicillin	2813	cloxacillin	0
2282	bacampicillin	3040	dicloxacillin	0
2282	bacampicillin	3364	flucloxacillin	0
2282	bacampicillin	4102	methicillin	0
2282	bacampicillin	4607	oxacillin	0
2282	bacampicillin	4730	penicillin	0
2282	bacampicillin	4834	piperacillin	0
2282	bacampicillin	4857	pivmecillinam	0
2282	bacampicillin	5471	ticarcillin	0
2282	bacampicillin	33478	pivampicillin	0
2282	bacampicillin	40027	mezlocillin	0
2282	bacampicillin	64725	bicillin-5	0
2308	beclomethasone	3000	desoximetasone	0
2308	beclomethasone	3003	dexamethasone	0
2308	beclomethasone	3375	flumethasone	0
2308	beclomethasone	3381	fluocinolone	0
2308	beclomethasone	3382	fluocinonide	0
2308	beclomethasone	3392	flurandrenolone	0
2308	beclomethasone	3553	halcinonide	0
2308	beclomethasone	3640	cortisol	0
2308	beclomethasone	3642	hydrocortisone	0
2308	beclomethasone	12536	apolar	0
2308	beclomethasone	17455	diflucortolone	0
2308	beclomethasone	20969	Clocortolone	0
2308	beclomethasone	32797	clobetasol	0
2308	beclomethasone	48175	halobetasol	0
2308	beclomethasone	51627	hydrocortisone	0
2308	beclomethasone	52421	prednicarbate	0
2308	beclomethasone	62924	fluticasone	0
2308	beclomethasone	71387	clobetasone	0
2308	beclomethasone	123620	mometasone	0
2308	beclomethasone	4630253	alclometasone	0
2315	bendrofluazide	2720	chlorothiazide	0
2315	bendrofluazide	2732	chlorthalidone	0
2315	bendrofluazide	3639	hydrochlorothiazide	0
2315	bendrofluazide	3647	hydroflumethiazide	0
2315	bendrofluazide	4121	methyclothiazide	0
2315	bendrofluazide	4870	polythiazide	0
2344	benztropine	5572	trihexyphenidyl	0
2349	penicillin	15232	benzathine	0
2351	bepridil	2520	verapamil	0
2351	bepridil	3333	felodipine	0
2351	bepridil	3377	flunarizine	0
2351	bepridil	3784	isradipine	0
2351	bepridil	4473	nicardipine	0
2351	bepridil	4485	nifedipine	0
2351	bepridil	4497	nimodipine	0
2369	betaxolol	2583	carteolol	0
2369	betaxolol	3154	Ets	0
2369	betaxolol	3914	levobunolol	0
2369	betaxolol	5478	timolol	0
2369	betaxolol	31477	metipranolol	0
2375	bicalutamide	3397	flutamide	0
2375	bicalutamide	4493	nilutamide	0
2391	bisacodyl	4764	phenolphthalein	0
2391	bisacodyl	11339	dioctyl	0
2391	bisacodyl	87177	lactulose	0
2441	compendium	2712	chlordiazepoxide	0
2441	compendium	2789	clobazam	0
2441	compendium	4506	nitrazepam	0
2441	compendium	4616	oxazepam	0
2441	compendium	4890	prazepam	0
2441	compendium	4999	quazepam	0
2441	compendium	5391	temazepam	0
2441	compendium	5556	triazolam	0
2441	compendium	31640	halazepam	0
2441	compendium	33746	ketazolam	0
2444	bromodiphenhydramine	2564	carbinoxamine	0
2444	bromodiphenhydramine	2725	chlorpheniramine	0
2444	bromodiphenhydramine	2781	clemastine	0
2444	bromodiphenhydramine	2913	cyproheptadine	0
2444	bromodiphenhydramine	3100	diphenhydramine	0
2444	bromodiphenhydramine	3103	Vena	0
2444	bromodiphenhydramine	3162	doxylamine	0
2444	bromodiphenhydramine	3658	hydroxyzine	0
2444	bromodiphenhydramine	3957	loratadine	0
2444	bromodiphenhydramine	4992	mepyramine	0
2444	bromodiphenhydramine	5405	terfenadine	0
2444	bromodiphenhydramine	5587	tripelennamine	0
2444	bromodiphenhydramine	5588	triprolidine	0
2444	bromodiphenhydramine	6834	brompheniramine	0
2444	bromodiphenhydramine	11291	phenindamine	0
2444	bromodiphenhydramine	19861	azatadine	0
2444	bromodiphenhydramine	55756	acrivastine	0
2471	bumetanide	3278	ethacrynic	0
2474	bupivacaine	4062	mepivacaine	0
2474	bupivacaine	4914	procaine	0
2474	bupivacaine	8612	2-chloroprocaine	0
2484	volley	2548	capsaicin	0
2484	volley	4534	nordihydroguaiaretic	0
2484	volley	4623	oxiconazole	0
2484	volley	7187	benzoyl	0
2484	volley	21630	octyl	0
2520	verapamil	3377	flunarizine	0
2524	calcitriol	3249	vitamin	0
2550	captopril	3222	enalapril	0
2551	carbachol	4454	neomycin	0
2551	carbachol	5936	diisopropylfluorophosphate	0
2551	carbachol	5966	demecarium	0
2551	carbachol	10548	echothiophate	0
2559	carbenicillin	2575	carbenicillin	0
2559	carbenicillin	2813	cloxacillin	0
2559	carbenicillin	3040	dicloxacillin	0
2559	carbenicillin	3364	flucloxacillin	0
2559	carbenicillin	4102	methicillin	0
2559	carbenicillin	4607	oxacillin	0
2559	carbenicillin	4730	penicillin	0
2559	carbenicillin	4834	piperacillin	0
2559	carbenicillin	4857	pivmecillinam	0
2559	carbenicillin	5471	ticarcillin	0
2559	carbenicillin	33478	pivampicillin	0
2559	carbenicillin	40027	mezlocillin	0
2559	carbenicillin	64725	bicillin-5	0
2564	carbinoxamine	2725	chlorpheniramine	0
2564	carbinoxamine	2781	clemastine	0
2564	carbinoxamine	2913	cyproheptadine	0
2564	carbinoxamine	3100	diphenhydramine	0
2564	carbinoxamine	3103	Vena	0
2564	carbinoxamine	3162	doxylamine	0
2564	carbinoxamine	3658	hydroxyzine	0
2564	carbinoxamine	4992	mepyramine	0
2564	carbinoxamine	5405	terfenadine	0
2564	carbinoxamine	5587	tripelennamine	0
2564	carbinoxamine	5588	triprolidine	0
2564	carbinoxamine	6834	brompheniramine	0
2564	carbinoxamine	11291	phenindamine	0
2564	carbinoxamine	19861	azatadine	0
2564	carbinoxamine	55756	acrivastine	0
2575	carbenicillin	2813	cloxacillin	0
2575	carbenicillin	3040	dicloxacillin	0
2575	carbenicillin	3364	flucloxacillin	0
2575	carbenicillin	4102	methicillin	0
2575	carbenicillin	4607	oxacillin	0
2575	carbenicillin	4730	penicillin	0
2575	carbenicillin	4834	piperacillin	0
2575	carbenicillin	4857	pivmecillinam	0
2575	carbenicillin	5471	ticarcillin	0
2575	carbenicillin	33478	pivampicillin	0
2575	carbenicillin	40027	mezlocillin	0
2575	carbenicillin	64725	bicillin-5	0
2576	RelA	2733	chlorzoxazone	0
2576	RelA	4107	methocarbamol	0
2576	RelA	4601	orphenadrine	0
2576	RelA	7697	chlorphenesin	0
2583	carteolol	3154	Ets	0
2583	carteolol	3914	levobunolol	0
2583	carteolol	5478	timolol	0
2583	carteolol	31477	metipranolol	0
2609	cefaclor	2610	cefadroxil	0
2609	cefaclor	2612	cephalothin	0
2609	cefaclor	2613	cefamandole	0
2609	cefaclor	2616	cephapirin	0
2609	cefaclor	2617	cefazolin	0
2609	cefaclor	2622	cefepime	0
2609	cefaclor	2629	cefoperazone	0
2609	cefaclor	2631	cefotaxime	0
2609	cefaclor	2637	cefoxitin	0
2609	cefaclor	2646	cefprozil	0
2609	cefaclor	2650	ceftazidime	0
2609	cefaclor	2654	cephem	0
2609	cefaclor	2655	ceftizoxime	0
2609	cefaclor	2656	ceftriaxone	0
2609	cefaclor	2658	cefuroxime	0
2609	cefaclor	2666	cephalexin	0
2609	cefaclor	2673	cephradine	0
2609	cefaclor	2675	cefixime	0
2609	cefaclor	50614	cefotetan	0
2609	cefaclor	54547	cefpodoxime	0
2609	cefaclor	6398970	cefdinir	0
2609	cefaclor	9571074	cefditoren	0
2610	cefadroxil	2612	cephalothin	0
2610	cefadroxil	2613	cefamandole	0
2610	cefadroxil	2616	cephapirin	0
2610	cefadroxil	2617	cefazolin	0
2610	cefadroxil	2622	cefepime	0
2610	cefadroxil	2629	cefoperazone	0
2610	cefadroxil	2631	cefotaxime	0
2610	cefadroxil	2637	cefoxitin	0
2610	cefadroxil	2646	cefprozil	0
2610	cefadroxil	2650	ceftazidime	0
2610	cefadroxil	2654	cephem	0
2610	cefadroxil	2655	ceftizoxime	0
2610	cefadroxil	2656	ceftriaxone	0
2610	cefadroxil	2658	cefuroxime	0
2610	cefadroxil	2666	cephalexin	0
2610	cefadroxil	2673	cephradine	0
2610	cefadroxil	2675	cefixime	0
2610	cefadroxil	50614	cefotetan	0
2610	cefadroxil	54547	cefpodoxime	0
2610	cefadroxil	6398970	cefdinir	0
2610	cefadroxil	9571074	cefditoren	0
2612	cephalothin	2613	cefamandole	0
2612	cephalothin	2616	cephapirin	0
2612	cephalothin	2617	cefazolin	0
2612	cephalothin	2622	cefepime	0
2612	cephalothin	2629	cefoperazone	0
2612	cephalothin	2631	cefotaxime	0
2612	cephalothin	2637	cefoxitin	0
2612	cephalothin	2646	cefprozil	0
2612	cephalothin	2650	ceftazidime	0
2612	cephalothin	2654	cephem	0
2612	cephalothin	2655	ceftizoxime	0
2612	cephalothin	2656	ceftriaxone	0
2612	cephalothin	2658	cefuroxime	0
2612	cephalothin	2666	cephalexin	0
2612	cephalothin	2673	cephradine	0
2612	cephalothin	2675	cefixime	0
2612	cephalothin	50614	cefotetan	0
2612	cephalothin	54547	cefpodoxime	0
2612	cephalothin	6398970	cefdinir	0
2612	cephalothin	9571074	cefditoren	0
2613	cefamandole	2616	cephapirin	0
2613	cefamandole	2617	cefazolin	0
2613	cefamandole	2622	cefepime	0
2613	cefamandole	2629	cefoperazone	0
2613	cefamandole	2631	cefotaxime	0
2613	cefamandole	2637	cefoxitin	0
2613	cefamandole	2646	cefprozil	0
2613	cefamandole	2650	ceftazidime	0
2613	cefamandole	2654	cephem	0
2613	cefamandole	2655	ceftizoxime	0
2613	cefamandole	2656	ceftriaxone	0
2613	cefamandole	2658	cefuroxime	0
2613	cefamandole	2666	cephalexin	0
2613	cefamandole	2673	cephradine	0
2613	cefamandole	2675	cefixime	0
2613	cefamandole	50614	cefotetan	0
2613	cefamandole	54547	cefpodoxime	0
2613	cefamandole	6398970	cefdinir	0
2613	cefamandole	9571074	cefditoren	0
2616	cephapirin	2617	cefazolin	0
2616	cephapirin	2622	cefepime	0
2616	cephapirin	2629	cefoperazone	0
2616	cephapirin	2631	cefotaxime	0
2616	cephapirin	2637	cefoxitin	0
2616	cephapirin	2646	cefprozil	0
2616	cephapirin	2650	ceftazidime	0
2616	cephapirin	2654	cephem	0
2616	cephapirin	2655	ceftizoxime	0
2616	cephapirin	2656	ceftriaxone	0
2616	cephapirin	2658	cefuroxime	0
2616	cephapirin	2666	cephalexin	0
2616	cephapirin	2673	cephradine	0
2616	cephapirin	2675	cefixime	0
2616	cephapirin	50614	cefotetan	0
2616	cephapirin	54547	cefpodoxime	0
2616	cephapirin	6398970	cefdinir	0
2616	cephapirin	9571074	cefditoren	0
2617	cefazolin	2622	cefepime	0
2617	cefazolin	2629	cefoperazone	0
2617	cefazolin	2631	cefotaxime	0
2617	cefazolin	2637	cefoxitin	0
2617	cefazolin	2646	cefprozil	0
2617	cefazolin	2650	ceftazidime	0
2617	cefazolin	2654	cephem	0
2617	cefazolin	2655	ceftizoxime	0
2617	cefazolin	2656	ceftriaxone	0
2617	cefazolin	2658	cefuroxime	0
2617	cefazolin	2666	cephalexin	0
2617	cefazolin	2673	cephradine	0
2617	cefazolin	2675	cefixime	0
2617	cefazolin	50614	cefotetan	0
2617	cefazolin	54547	cefpodoxime	0
2617	cefazolin	6398970	cefdinir	0
2617	cefazolin	9571074	cefditoren	0
2622	cefepime	2629	cefoperazone	0
2622	cefepime	2631	cefotaxime	0
2622	cefepime	2637	cefoxitin	0
2622	cefepime	2646	cefprozil	0
2622	cefepime	2650	ceftazidime	0
2622	cefepime	2654	cephem	0
2622	cefepime	2655	ceftizoxime	0
2622	cefepime	2656	ceftriaxone	0
2622	cefepime	2658	cefuroxime	0
2622	cefepime	2666	cephalexin	0
2622	cefepime	2673	cephradine	0
2622	cefepime	2675	cefixime	0
2622	cefepime	50614	cefotetan	0
2622	cefepime	6398970	cefdinir	0
2622	cefepime	9571074	cefditoren	0
2629	cefoperazone	2631	cefotaxime	0
2629	cefoperazone	2637	cefoxitin	0
2629	cefoperazone	2646	cefprozil	0
2629	cefoperazone	2650	ceftazidime	0
2629	cefoperazone	2654	cephem	0
2629	cefoperazone	2655	ceftizoxime	0
2629	cefoperazone	2656	ceftriaxone	0
2629	cefoperazone	2658	cefuroxime	0
2629	cefoperazone	2666	cephalexin	0
2629	cefoperazone	2673	cephradine	0
2629	cefoperazone	2675	cefixime	0
2629	cefoperazone	50614	cefotetan	0
2629	cefoperazone	54547	cefpodoxime	0
2629	cefoperazone	6398970	cefdinir	0
2629	cefoperazone	9571074	cefditoren	0
2631	cefotaxime	2637	cefoxitin	0
2631	cefotaxime	2646	cefprozil	0
2631	cefotaxime	2650	ceftazidime	0
2631	cefotaxime	2654	cephem	0
2631	cefotaxime	2655	ceftizoxime	0
2631	cefotaxime	2656	ceftriaxone	0
2631	cefotaxime	2658	cefuroxime	0
2631	cefotaxime	2666	cephalexin	0
2631	cefotaxime	2673	cephradine	0
2631	cefotaxime	2675	cefixime	0
2631	cefotaxime	50614	cefotetan	0
2631	cefotaxime	6398970	cefdinir	0
2631	cefotaxime	9571074	cefditoren	0
2637	cefoxitin	2646	cefprozil	0
2637	cefoxitin	2650	ceftazidime	0
2637	cefoxitin	2654	cephem	0
2637	cefoxitin	2655	ceftizoxime	0
2637	cefoxitin	2656	ceftriaxone	0
2637	cefoxitin	2658	cefuroxime	0
2637	cefoxitin	2666	cephalexin	0
2637	cefoxitin	2673	cephradine	0
2637	cefoxitin	2675	cefixime	0
2637	cefoxitin	50614	cefotetan	0
2637	cefoxitin	6398970	cefdinir	0
2637	cefoxitin	9571074	cefditoren	0
2646	cefprozil	2650	ceftazidime	0
2646	cefprozil	2654	cephem	0
2646	cefprozil	2655	ceftizoxime	0
2646	cefprozil	2656	ceftriaxone	0
2646	cefprozil	2658	cefuroxime	0
2646	cefprozil	2666	cephalexin	0
2646	cefprozil	2673	cephradine	0
2646	cefprozil	2675	cefixime	0
2646	cefprozil	50614	cefotetan	0
2646	cefprozil	54547	cefpodoxime	0
2646	cefprozil	6398970	cefdinir	0
2646	cefprozil	9571074	cefditoren	0
2650	ceftazidime	2654	cephem	0
2650	ceftazidime	2655	ceftizoxime	0
2650	ceftazidime	2656	ceftriaxone	0
2650	ceftazidime	2658	cefuroxime	0
2650	ceftazidime	2666	cephalexin	0
2650	ceftazidime	2673	cephradine	0
2650	ceftazidime	2675	cefixime	0
2650	ceftazidime	50614	cefotetan	0
2650	ceftazidime	54547	cefpodoxime	0
2650	ceftazidime	6398970	cefdinir	0
2650	ceftazidime	9571074	cefditoren	0
2654	cephem	2655	ceftizoxime	0
2654	cephem	2656	ceftriaxone	0
2654	cephem	2658	cefuroxime	0
2654	cephem	2666	cephalexin	0
2654	cephem	2673	cephradine	0
2654	cephem	2675	cefixime	0
2654	cephem	50614	cefotetan	0
2654	cephem	54547	cefpodoxime	0
2654	cephem	6398970	cefdinir	0
2654	cephem	9571074	cefditoren	0
2655	ceftizoxime	2656	ceftriaxone	0
2655	ceftizoxime	2658	cefuroxime	0
2655	ceftizoxime	2666	cephalexin	0
2655	ceftizoxime	2673	cephradine	0
2655	ceftizoxime	2675	cefixime	0
2655	ceftizoxime	50614	cefotetan	0
2655	ceftizoxime	54547	cefpodoxime	0
2655	ceftizoxime	6398970	cefdinir	0
2655	ceftizoxime	9571074	cefditoren	0
2656	ceftriaxone	2658	cefuroxime	0
2656	ceftriaxone	2666	cephalexin	0
2656	ceftriaxone	2673	cephradine	0
2656	ceftriaxone	2675	cefixime	0
2656	ceftriaxone	50614	cefotetan	0
2656	ceftriaxone	54547	cefpodoxime	0
2656	ceftriaxone	6398970	cefdinir	0
2656	ceftriaxone	9571074	cefditoren	0
2658	cefuroxime	2666	cephalexin	0
2658	cefuroxime	2673	cephradine	0
2658	cefuroxime	2675	cefixime	0
2658	cefuroxime	50614	cefotetan	0
2658	cefuroxime	54547	cefpodoxime	0
2658	cefuroxime	6398970	cefdinir	0
2658	cefuroxime	9571074	cefditoren	0
2662	celecoxib	119607	valdecoxib	0
2666	cephalexin	2673	cephradine	0
2666	cephalexin	2675	cefixime	0
2666	cephalexin	50614	cefotetan	0
2666	cephalexin	6398970	cefdinir	0
2666	cephalexin	9571074	cefditoren	0
2673	cephradine	2675	cefixime	0
2673	cephradine	50614	cefotetan	0
2673	cephradine	54547	cefpodoxime	0
2673	cephradine	6398970	cefdinir	0
2673	cephradine	9571074	cefditoren	0
2675	cefixime	50614	cefotetan	0
2675	cefixime	6398970	cefdinir	0
2675	cefixime	9571074	cefditoren	0
2676	cerivastatin	3403	fluvastatin	0
2676	cerivastatin	3962	lovastatin	0
2676	cerivastatin	4889	pravastatin	0
2676	cerivastatin	54454	simvastatin	0
2676	cerivastatin	3086672	Mn-DPDP	0
2678	cetirizine	5161	salina	0
2678	cetirizine	16213	choline	0
2708	chlorambucil	4053	melphalan	0
2712	chlordiazepoxide	2789	clobazam	0
2712	chlordiazepoxide	3393	flurazepam	0
2712	chlordiazepoxide	4506	nitrazepam	0
2712	chlordiazepoxide	4616	oxazepam	0
2712	chlordiazepoxide	4890	prazepam	0
2712	chlordiazepoxide	4999	quazepam	0
2712	chlordiazepoxide	5391	temazepam	0
2712	chlordiazepoxide	5556	triazolam	0
2712	chlordiazepoxide	31640	halazepam	0
2712	chlordiazepoxide	33746	ketazolam	0
2720	chlorothiazide	2732	chlorthalidone	0
2720	chlorothiazide	3639	hydrochlorothiazide	0
2720	chlorothiazide	3647	hydroflumethiazide	0
2720	chlorothiazide	4121	methyclothiazide	0
2720	chlorothiazide	4170	metolazone	0
2720	chlorothiazide	4870	polythiazide	0
2725	chlorpheniramine	2781	clemastine	0
2725	chlorpheniramine	2913	cyproheptadine	0
2725	chlorpheniramine	3100	diphenhydramine	0
2725	chlorpheniramine	3103	Vena	0
2725	chlorpheniramine	3162	doxylamine	0
2725	chlorpheniramine	3658	hydroxyzine	0
2725	chlorpheniramine	3957	loratadine	0
2725	chlorpheniramine	4992	mepyramine	0
2725	chlorpheniramine	5405	terfenadine	0
2725	chlorpheniramine	5587	tripelennamine	0
2725	chlorpheniramine	5588	triprolidine	0
2725	chlorpheniramine	6834	brompheniramine	0
2725	chlorpheniramine	11291	phenindamine	0
2725	chlorpheniramine	19861	azatadine	0
2725	chlorpheniramine	55756	acrivastine	0
2726	chlorpromazine	3372	fluphenazine	0
2726	chlorpromazine	3916	levomepromazine	0
2726	chlorpromazine	4078	mesoridazine	0
2726	chlorpromazine	4411	nadolol	0
2726	chlorpromazine	4747	propericiazine	0
2726	chlorpromazine	4748	perphenazine	0
2726	chlorpromazine	4917	prochlorperazine	0
2726	chlorpromazine	4926	promazine	0
2726	chlorpromazine	5452	thioridazine	0
2726	chlorpromazine	5454	thiothixene	0
2726	chlorpromazine	5566	trifluoperazine	0
2726	chlorpromazine	5568	triflupromazine	0
2726	chlorpromazine	9429	thioproperazine	0
2726	chlorpromazine	23897	molindone	0
2726	chlorpromazine	62867	pipotiazine	0
2727	chlorpropamide	3476	glimepiride	0
2727	chlorpropamide	3478	glipizide	0
2727	chlorpropamide	3488	glibenclamide	0
2727	chlorpropamide	5503	tolazamide	0
2727	chlorpropamide	5505	tolbutamide	0
2729	chlorprothixene	17012	flupenthixol	0
2732	chlorthalidone	3639	hydrochlorothiazide	0
2732	chlorthalidone	3647	hydroflumethiazide	0
2732	chlorthalidone	4121	methyclothiazide	0
2732	chlorthalidone	4870	polythiazide	0
2732	chlorthalidone	5560	trichlormethiazide	0
2732	chlorthalidone	6307	quinethazone	0
2733	chlorzoxazone	4107	methocarbamol	0
2733	chlorzoxazone	4601	orphenadrine	0
2733	chlorzoxazone	7697	chlorphenesin	0
2756	cimetidine	3325	famotidine	0
2756	cimetidine	4513	nizatidine	0
2756	cimetidine	5039	ranitidine	0
2764	ciprofloxacin	3948	lomefloxacin	0
2781	clemastine	2913	cyproheptadine	0
2781	clemastine	3100	diphenhydramine	0
2781	clemastine	3103	Vena	0
2781	clemastine	3162	doxylamine	0
2781	clemastine	3658	hydroxyzine	0
2781	clemastine	3957	loratadine	0
2781	clemastine	4992	mepyramine	0
2781	clemastine	5405	terfenadine	0
2781	clemastine	5587	tripelennamine	0
2781	clemastine	5588	triprolidine	0
2781	clemastine	6834	brompheniramine	0
2781	clemastine	11291	phenindamine	0
2781	clemastine	19861	azatadine	0
2781	clemastine	55756	acrivastine	0
2789	clobazam	3393	flurazepam	0
2789	clobazam	4506	nitrazepam	0
2789	clobazam	4616	oxazepam	0
2789	clobazam	4890	prazepam	0
2789	clobazam	4999	quazepam	0
2789	clobazam	5391	temazepam	0
2789	clobazam	5556	triazolam	0
2789	clobazam	31640	halazepam	0
2789	clobazam	33746	ketazolam	0
2813	cloxacillin	3040	dicloxacillin	0
2813	cloxacillin	3364	flucloxacillin	0
2813	cloxacillin	4102	methicillin	0
2813	cloxacillin	4607	oxacillin	0
2813	cloxacillin	4730	penicillin	0
2813	cloxacillin	4834	piperacillin	0
2813	cloxacillin	4857	pivmecillinam	0
2813	cloxacillin	5471	ticarcillin	0
2813	cloxacillin	33478	pivampicillin	0
2813	cloxacillin	40027	mezlocillin	0
2813	cloxacillin	64725	bicillin-5	0
2828	codeine	4058	meperidine	0
2828	codeine	4095	methadone	0
2828	codeine	4419	nalbuphine	0
2828	codeine	4736	pentazocine	0
2828	codeine	8944	anileridine	0
2828	codeine	10100	propoxyphene	0
2828	codeine	411697	hydrocodone	0
2891	vitamin	11953890	dihydrotachysterol	0
2895	cyclobenzaprine	4011	maprotiline	0
2895	cyclobenzaprine	5584	trimipramine	0
2905	cyclopentolate	3687	5-iodo-2'-deoxyuridine	0
2913	cyproheptadine	3100	diphenhydramine	0
2913	cyproheptadine	3103	Vena	0
2913	cyproheptadine	3162	doxylamine	0
2913	cyproheptadine	3658	hydroxyzine	0
2913	cyproheptadine	4992	mepyramine	0
2913	cyproheptadine	5405	terfenadine	0
2913	cyproheptadine	5587	tripelennamine	0
2913	cyproheptadine	5588	triprolidine	0
2913	cyproheptadine	6834	brompheniramine	0
2913	cyproheptadine	11291	phenindamine	0
2913	cyproheptadine	19861	azatadine	0
2913	cyproheptadine	55756	acrivastine	0
2955	dapsone	4649	p-aminosalicylic	0
2983	demeclocycline	3161	doxycycline	0
2983	demeclocycline	4200	minocycline	0
2983	demeclocycline	4645	oxytetracycline	0
2983	demeclocycline	5412	tetracycline	0
2995	desipramine	3158	doxepin	0
2995	desipramine	3696	imipramine	0
2995	desipramine	4011	maprotiline	0
2995	desipramine	4543	nortriptyline	0
2995	desipramine	4976	protriptyline	0
2995	desipramine	5584	trimipramine	0
3000	desoximetasone	3003	dexamethasone	0
3000	desoximetasone	3375	flumethasone	0
3000	desoximetasone	3381	fluocinolone	0
3000	desoximetasone	3382	fluocinonide	0
3000	desoximetasone	3392	flurandrenolone	0
3000	desoximetasone	3553	halcinonide	0
3000	desoximetasone	3640	cortisol	0
3000	desoximetasone	3642	hydrocortisone	0
3000	desoximetasone	3823	ketoconazole	0
3000	desoximetasone	12536	apolar	0
3000	desoximetasone	17455	diflucortolone	0
3000	desoximetasone	20969	Clocortolone	0
3000	desoximetasone	32797	clobetasol	0
3000	desoximetasone	48175	halobetasol	0
3000	desoximetasone	51627	hydrocortisone	0
3000	desoximetasone	52421	prednicarbate	0
3000	desoximetasone	71387	clobetasone	0
3000	desoximetasone	162955	tixocortol	0
3000	desoximetasone	4630253	alclometasone	0
3003	dexamethasone	3375	flumethasone	0
3003	dexamethasone	3382	fluocinonide	0
3003	dexamethasone	3392	flurandrenolone	0
3003	dexamethasone	3553	halcinonide	0
3003	dexamethasone	3640	cortisol	0
3003	dexamethasone	3642	hydrocortisone	0
3003	dexamethasone	4159	methylprednisolone	0
3003	dexamethasone	4894	prednisolone	0
3003	dexamethasone	4900	prednisone	0
3003	dexamethasone	5544	triamcinolone	0
3003	dexamethasone	12536	apolar	0
3003	dexamethasone	17455	diflucortolone	0
3003	dexamethasone	20969	Clocortolone	0
3003	dexamethasone	31378	fludrocortisone	0
3003	dexamethasone	32797	clobetasol	0
3003	dexamethasone	48175	halobetasol	0
3003	dexamethasone	51627	hydrocortisone	0
3003	dexamethasone	52421	prednicarbate	0
3003	dexamethasone	71387	clobetasone	0
3003	dexamethasone	162955	tixocortol	0
3003	dexamethasone	222786	cortisone	0
3003	dexamethasone	4630253	alclometasone	0
3009	DFMO	21630	octyl	0
3015	cyproterone	3054	diethylstilbestrol	0
3015	cyproterone	4638	oxymetholone	0
3015	cyproterone	5277	stanozolol	0
3015	cyproterone	5878	oxandrolone	0
3015	cyproterone	9904	19-nortestosterone	0
3032	diclofenac	3059	diflunisal	0
3032	diclofenac	3308	etodolac	0
3032	diclofenac	3342	fenoprofen	0
3032	diclofenac	3360	floctafenine	0
3032	diclofenac	3394	flurbiprofen	0
3032	diclofenac	3825	ketoprofen	0
3032	diclofenac	4036	meclofenamate	0
3032	diclofenac	4044	mefenamic	0
3032	diclofenac	4409	nabumetone	0
3032	diclofenac	4614	oxaprozin	0
3032	diclofenac	4781	phenylbutazone	0
3032	diclofenac	4856	piroxicam	0
3032	diclofenac	5352	sulindac	0
3032	diclofenac	5397	tenoxicam	0
3032	diclofenac	5468	tiaprofenic	0
3032	diclofenac	5508	tolmetin	0
3038	dichlorphenamide	4100	methazolamide	0
3040	dicloxacillin	3364	flucloxacillin	0
3040	dicloxacillin	4102	methicillin	0
3040	dicloxacillin	4607	oxacillin	0
3040	dicloxacillin	4730	penicillin	0
3040	dicloxacillin	4834	piperacillin	0
3040	dicloxacillin	4857	pivmecillinam	0
3040	dicloxacillin	5471	ticarcillin	0
3040	dicloxacillin	33478	pivampicillin	0
3040	dicloxacillin	40027	mezlocillin	0
3040	dicloxacillin	64725	bicillin-5	0
3042	dicyclomine	3494	glycopyrrolate	0
3042	dicyclomine	3623	homatropine	0
3042	dicyclomine	3636	Buscopan	0
3042	dicyclomine	3661	atropine	0
3042	dicyclomine	4057	Cantril	0
3042	dicyclomine	4097	banthine	0
3042	dicyclomine	4120	methylscopolamine	0
3042	dicyclomine	4848	pirenzepine	0
3042	dicyclomine	4934	propantheline	0
3042	dicyclomine	5184	scopolamine	0
3049	DV	3054	diethylstilbestrol	0
3049	DV	3285	estrogen	0
3049	DV	3416	diethylstilbestrol	0
3049	DV	3902	letrozole	0
3049	DV	4542	levonorgestrel	0
3049	DV	4920	progesterone	0
3049	DV	5035	raloxifene	0
3049	DV	5267	spironolactone	0
3049	DV	5376	tamoxifen	0
3049	DV	5516	toremifene	0
3049	DV	6238	17-hydroxyprogesterone	0
3049	DV	40976	Implanon	0
3049	DV	152945	dutasteride	0
3054	diethylstilbestrol	3285	estrogen	0
3054	diethylstilbestrol	3416	diethylstilbestrol	0
3054	diethylstilbestrol	4536	norethisterone	0
3054	diethylstilbestrol	4542	levonorgestrel	0
3054	diethylstilbestrol	4920	progesterone	0
3054	diethylstilbestrol	5035	raloxifene	0
3054	diethylstilbestrol	5376	tamoxifen	0
3054	diethylstilbestrol	5516	toremifene	0
3054	diethylstilbestrol	6238	17-hydroxyprogesterone	0
3054	diethylstilbestrol	10631	medroxyprogesterone	0
3054	diethylstilbestrol	13790	medrogestone	0
3054	diethylstilbestrol	14687	ethynodiol	0
3054	diethylstilbestrol	19090	megestrol	0
3054	diethylstilbestrol	40973	desogestrel	0
3059	diflunisal	3308	etodolac	0
3059	diflunisal	3342	fenoprofen	0
3059	diflunisal	3360	floctafenine	0
3059	diflunisal	3394	flurbiprofen	0
3059	diflunisal	3715	indomethacin	0
3059	diflunisal	3825	ketoprofen	0
3059	diflunisal	4036	meclofenamate	0
3059	diflunisal	4044	mefenamic	0
3059	diflunisal	4409	nabumetone	0
3059	diflunisal	4614	oxaprozin	0
3059	diflunisal	4781	phenylbutazone	0
3059	diflunisal	4856	piroxicam	0
3059	diflunisal	5352	sulindac	0
3059	diflunisal	5397	tenoxicam	0
3059	diflunisal	5468	tiaprofenic	0
3059	diflunisal	5508	tolmetin	0
3061	digitoxin	3062	digoxin	0
3061	digitoxin	3114	disopyramide	0
3061	digitoxin	60753	ibutilide	0
3100	diphenhydramine	3103	Vena	0
3100	diphenhydramine	3162	doxylamine	0
3100	diphenhydramine	3658	hydroxyzine	0
3100	diphenhydramine	4992	mepyramine	0
3100	diphenhydramine	5405	terfenadine	0
3100	diphenhydramine	5587	tripelennamine	0
3100	diphenhydramine	5588	triprolidine	0
3100	diphenhydramine	6834	brompheniramine	0
3100	diphenhydramine	11291	phenindamine	0
3100	diphenhydramine	19861	azatadine	0
3100	diphenhydramine	55756	acrivastine	0
3103	Vena	3162	doxylamine	0
3103	Vena	3658	hydroxyzine	0
3103	Vena	3957	loratadine	0
3103	Vena	4992	mepyramine	0
3103	Vena	5405	terfenadine	0
3103	Vena	5587	tripelennamine	0
3103	Vena	5588	triprolidine	0
3103	Vena	6834	brompheniramine	0
3103	Vena	11291	phenindamine	0
3103	Vena	19861	azatadine	0
3103	Vena	55756	acrivastine	0
3154	Ets	3914	levobunolol	0
3154	Ets	4768	phenoxybenzamine	0
3154	Ets	5478	timolol	0
3158	doxepin	3696	imipramine	0
3158	doxepin	4011	maprotiline	0
3158	doxepin	4543	nortriptyline	0
3158	doxepin	4976	protriptyline	0
3158	doxepin	5584	trimipramine	0
3161	doxycycline	4200	minocycline	0
3161	doxycycline	4645	oxytetracycline	0
3161	doxycycline	5412	tetracycline	0
3162	doxylamine	3658	hydroxyzine	0
3162	doxylamine	3957	loratadine	0
3162	doxylamine	4992	mepyramine	0
3162	doxylamine	5405	terfenadine	0
3162	doxylamine	5587	tripelennamine	0
3162	doxylamine	5588	triprolidine	0
3162	doxylamine	6834	brompheniramine	0
3162	doxylamine	11291	phenindamine	0
3162	doxylamine	19861	azatadine	0
3162	doxylamine	55756	acrivastine	0
3182	dyphylline	9433	aminophylline	0
3182	dyphylline	20585	choline	0
3219	emedastine	6256	trifluorothymidine	0
3219	emedastine	39507	rimexolone	0
3219	emedastine	60865	olopatadine	0
3219	emedastine	68844	brinzolamide	0
3222	enalapril	3937	lisinopril	0
3226	enflurane	3562	halothane	0
3226	enflurane	3763	isoflurane	0
3226	enflurane	4116	methoxyflurane	0
3229	enoxacin	3948	lomefloxacin	0
3229	enoxacin	4539	norfloxacin	0
3229	enoxacin	5379	gatifloxacin	0
3249	vitamin	11953890	dihydrotachysterol	0
3278	ethacrynic	3440	furosemide	0
3285	estrogen	3416	diethylstilbestrol	0
3285	estrogen	4536	norethisterone	0
3285	estrogen	4542	levonorgestrel	0
3285	estrogen	4920	progesterone	0
3285	estrogen	5516	toremifene	0
3285	estrogen	6238	17-hydroxyprogesterone	0
3285	estrogen	10631	medroxyprogesterone	0
3285	estrogen	13790	medrogestone	0
3285	estrogen	14687	ethynodiol	0
3285	estrogen	19090	megestrol	0
3285	estrogen	40973	desogestrel	0
3290	ethopropazine	4919	procyclidine	0
3291	ethosuximide	6476	methsuximide	0
3292	ethotoin	4060	mephenytoin	0
3292	ethotoin	56339	fosphenytoin	0
3305	EHDP	6464	aprobarbital	0
3308	etodolac	3342	fenoprofen	0
3308	etodolac	3360	floctafenine	0
3308	etodolac	3394	flurbiprofen	0
3308	etodolac	3715	indomethacin	0
3308	etodolac	3825	ketoprofen	0
3308	etodolac	4036	meclofenamate	0
3308	etodolac	4044	mefenamic	0
3308	etodolac	4409	nabumetone	0
3308	etodolac	4614	oxaprozin	0
3308	etodolac	4781	phenylbutazone	0
3308	etodolac	4856	piroxicam	0
3308	etodolac	5352	sulindac	0
3308	etodolac	5397	tenoxicam	0
3308	etodolac	5468	tiaprofenic	0
3308	etodolac	5508	tolmetin	0
3325	famotidine	4513	nizatidine	0
3325	famotidine	5039	ranitidine	0
3333	felodipine	3377	flunarizine	0
3333	felodipine	3784	isradipine	0
3333	felodipine	4497	nimodipine	0
3342	fenoprofen	3360	floctafenine	0
3342	fenoprofen	3394	flurbiprofen	0
3342	fenoprofen	3715	indomethacin	0
3342	fenoprofen	3825	ketoprofen	0
3342	fenoprofen	4036	meclofenamate	0
3342	fenoprofen	4044	mefenamic	0
3342	fenoprofen	4409	nabumetone	0
3342	fenoprofen	4614	oxaprozin	0
3342	fenoprofen	4781	phenylbutazone	0
3342	fenoprofen	4856	piroxicam	0
3342	fenoprofen	5352	sulindac	0
3342	fenoprofen	5397	tenoxicam	0
3342	fenoprofen	5468	tiaprofenic	0
3342	fenoprofen	5508	tolmetin	0
3343	fenoterol	4916	procaterol	0
3343	fenoterol	35330	bitolterol	0
3350	finasteride	5267	spironolactone	0
3350	finasteride	152945	dutasteride	0
3360	floctafenine	3394	flurbiprofen	0
3360	floctafenine	3715	indomethacin	0
3360	floctafenine	3825	ketoprofen	0
3360	floctafenine	4036	meclofenamate	0
3360	floctafenine	4044	mefenamic	0
3360	floctafenine	4409	nabumetone	0
3360	floctafenine	4614	oxaprozin	0
3360	floctafenine	4781	phenylbutazone	0
3360	floctafenine	4856	piroxicam	0
3360	floctafenine	5352	sulindac	0
3360	floctafenine	5397	tenoxicam	0
3360	floctafenine	5468	tiaprofenic	0
3360	floctafenine	5508	tolmetin	0
3364	flucloxacillin	4102	methicillin	0
3364	flucloxacillin	4607	oxacillin	0
3364	flucloxacillin	4730	penicillin	0
3364	flucloxacillin	4834	piperacillin	0
3364	flucloxacillin	4857	pivmecillinam	0
3364	flucloxacillin	5471	ticarcillin	0
3364	flucloxacillin	33478	pivampicillin	0
3364	flucloxacillin	40027	mezlocillin	0
3364	flucloxacillin	64725	bicillin-5	0
3372	fluphenazine	3916	levomepromazine	0
3372	fluphenazine	3958	lorazepam	0
3372	fluphenazine	4078	mesoridazine	0
3372	fluphenazine	4411	nadolol	0
3372	fluphenazine	4747	propericiazine	0
3372	fluphenazine	4748	perphenazine	0
3372	fluphenazine	4917	prochlorperazine	0
3372	fluphenazine	4926	promazine	0
3372	fluphenazine	5452	thioridazine	0
3372	fluphenazine	5566	trifluoperazine	0
3372	fluphenazine	5568	triflupromazine	0
3372	fluphenazine	9429	thioproperazine	0
3372	fluphenazine	23897	molindone	0
3372	fluphenazine	62867	pipotiazine	0
3375	flumethasone	3381	fluocinolone	0
3375	flumethasone	3382	fluocinonide	0
3375	flumethasone	3392	flurandrenolone	0
3375	flumethasone	3553	halcinonide	0
3375	flumethasone	3640	cortisol	0
3375	flumethasone	3642	hydrocortisone	0
3375	flumethasone	3823	ketoconazole	0
3375	flumethasone	12536	apolar	0
3375	flumethasone	17455	diflucortolone	0
3375	flumethasone	20969	Clocortolone	0
3375	flumethasone	32797	clobetasol	0
3375	flumethasone	48175	halobetasol	0
3375	flumethasone	51627	hydrocortisone	0
3375	flumethasone	52421	prednicarbate	0
3375	flumethasone	71387	clobetasone	0
3375	flumethasone	162955	tixocortol	0
3375	flumethasone	4630253	alclometasone	0
3377	flunarizine	3784	isradipine	0
3377	flunarizine	4473	nicardipine	0
3377	flunarizine	4485	nifedipine	0
3377	flunarizine	4497	nimodipine	0
3381	fluocinolone	3382	fluocinonide	0
3381	fluocinolone	3392	flurandrenolone	0
3381	fluocinolone	3553	halcinonide	0
3381	fluocinolone	3642	hydrocortisone	0
3381	fluocinolone	12536	apolar	0
3381	fluocinolone	17455	diflucortolone	0
3381	fluocinolone	20969	Clocortolone	0
3381	fluocinolone	32797	clobetasol	0
3381	fluocinolone	48175	halobetasol	0
3381	fluocinolone	51627	hydrocortisone	0
3381	fluocinolone	52421	prednicarbate	0
3381	fluocinolone	71387	clobetasone	0
3381	fluocinolone	4630253	alclometasone	0
3382	fluocinonide	3392	flurandrenolone	0
3382	fluocinonide	3553	halcinonide	0
3382	fluocinonide	3640	cortisol	0
3382	fluocinonide	3642	hydrocortisone	0
3382	fluocinonide	3823	ketoconazole	0
3382	fluocinonide	5483	tiopronin	0
3382	fluocinonide	12536	apolar	0
3382	fluocinonide	17455	diflucortolone	0
3382	fluocinonide	20969	Clocortolone	0
3382	fluocinonide	32797	clobetasol	0
3382	fluocinonide	48175	halobetasol	0
3382	fluocinonide	51627	hydrocortisone	0
3382	fluocinonide	52421	prednicarbate	0
3382	fluocinonide	62924	fluticasone	0
3382	fluocinonide	71387	clobetasone	0
3382	fluocinonide	162955	tixocortol	0
3382	fluocinonide	4630253	alclometasone	0
3384	fluorometholone	4043	HMS	0
3384	fluorometholone	4454	neomycin	0
3386	fluoxetine	4691	paroxetine	0
3386	fluoxetine	125889	pregabalin	0
3387	fluoxymesterone	4160	methyltestosterone	0
3387	fluoxymesterone	4638	oxymetholone	0
3387	fluoxymesterone	5277	stanozolol	0
3387	fluoxymesterone	5408	testosterone	0
3387	fluoxymesterone	5878	oxandrolone	0
3387	fluoxymesterone	9904	19-nortestosterone	0
3387	fluoxymesterone	152945	dutasteride	0
3392	flurandrenolone	3553	halcinonide	0
3392	flurandrenolone	3640	cortisol	0
3392	flurandrenolone	3642	hydrocortisone	0
3392	flurandrenolone	3823	ketoconazole	0
3392	flurandrenolone	12536	apolar	0
3392	flurandrenolone	17455	diflucortolone	0
3392	flurandrenolone	20969	Clocortolone	0
3392	flurandrenolone	32797	clobetasol	0
3392	flurandrenolone	48175	halobetasol	0
3392	flurandrenolone	51627	hydrocortisone	0
3392	flurandrenolone	52421	prednicarbate	0
3392	flurandrenolone	71387	clobetasone	0
3392	flurandrenolone	162955	tixocortol	0
3392	flurandrenolone	4630253	alclometasone	0
3393	flurazepam	4506	nitrazepam	0
3393	flurazepam	4890	prazepam	0
3393	flurazepam	4999	quazepam	0
3393	flurazepam	31640	halazepam	0
3393	flurazepam	33746	ketazolam	0
3394	flurbiprofen	3715	indomethacin	0
3394	flurbiprofen	3825	ketoprofen	0
3394	flurbiprofen	4036	meclofenamate	0
3394	flurbiprofen	4044	mefenamic	0
3394	flurbiprofen	4409	nabumetone	0
3394	flurbiprofen	4614	oxaprozin	0
3394	flurbiprofen	4781	phenylbutazone	0
3394	flurbiprofen	4856	piroxicam	0
3394	flurbiprofen	5352	sulindac	0
3394	flurbiprofen	5397	tenoxicam	0
3394	flurbiprofen	5468	tiaprofenic	0
3394	flurbiprofen	5508	tolmetin	0
3397	flutamide	4493	nilutamide	0
3403	fluvastatin	3962	lovastatin	0
3403	fluvastatin	4889	pravastatin	0
3403	fluvastatin	54454	simvastatin	0
3403	fluvastatin	3086672	Mn-DPDP	0
3416	diethylstilbestrol	4536	norethisterone	0
3416	diethylstilbestrol	5267	spironolactone	0
3416	diethylstilbestrol	6238	17-hydroxyprogesterone	0
3416	diethylstilbestrol	13790	medrogestone	0
3416	diethylstilbestrol	14687	ethynodiol	0
3416	diethylstilbestrol	19090	megestrol	0
3416	diethylstilbestrol	40973	desogestrel	0
3416	diethylstilbestrol	42615	buserelin	0
3463	gemfibrozil	3086672	Mn-DPDP	0
3476	glimepiride	3488	glibenclamide	0
3476	glimepiride	5503	tolazamide	0
3476	glimepiride	5505	tolbutamide	0
3478	glipizide	3488	glibenclamide	0
3478	glipizide	5503	tolazamide	0
3478	glipizide	5505	tolbutamide	0
3488	glibenclamide	5503	tolazamide	0
3488	glibenclamide	5505	tolbutamide	0
3494	glycopyrrolate	3623	homatropine	0
3494	glycopyrrolate	3636	Buscopan	0
3494	glycopyrrolate	3661	atropine	0
3494	glycopyrrolate	4057	Cantril	0
3494	glycopyrrolate	4097	banthine	0
3494	glycopyrrolate	4120	methylscopolamine	0
3494	glycopyrrolate	4848	pirenzepine	0
3494	glycopyrrolate	4934	propantheline	0
3494	glycopyrrolate	5184	scopolamine	0
3553	halcinonide	3640	cortisol	0
3553	halcinonide	3642	hydrocortisone	0
3553	halcinonide	3823	ketoconazole	0
3553	halcinonide	12536	apolar	0
3553	halcinonide	17455	diflucortolone	0
3553	halcinonide	20969	Clocortolone	0
3553	halcinonide	32797	clobetasol	0
3553	halcinonide	48175	halobetasol	0
3553	halcinonide	51627	hydrocortisone	0
3553	halcinonide	52421	prednicarbate	0
3553	halcinonide	71387	clobetasone	0
3553	halcinonide	157922	Metvix	0
3553	halcinonide	162955	tixocortol	0
3553	halcinonide	4630253	alclometasone	0
3559	haloperidol	23897	molindone	0
3562	halothane	3763	isoflurane	0
3562	halothane	4116	methoxyflurane	0
3562	halothane	51263	alfentanil	0
3623	homatropine	3636	Buscopan	0
3623	homatropine	3661	atropine	0
3623	homatropine	4057	Cantril	0
3623	homatropine	4097	banthine	0
3623	homatropine	4120	methylscopolamine	0
3623	homatropine	4848	pirenzepine	0
3623	homatropine	4934	propantheline	0
3623	homatropine	5184	scopolamine	0
3636	Buscopan	3661	atropine	0
3636	Buscopan	4057	Cantril	0
3636	Buscopan	4097	banthine	0
3636	Buscopan	4120	methylscopolamine	0
3636	Buscopan	4848	pirenzepine	0
3636	Buscopan	4934	propantheline	0
3636	Buscopan	5184	scopolamine	0
3639	hydrochlorothiazide	4121	methyclothiazide	0
3640	cortisol	3642	hydrocortisone	0
3640	cortisol	4159	methylprednisolone	0
3640	cortisol	4894	prednisolone	0
3640	cortisol	4900	prednisone	0
3640	cortisol	5544	triamcinolone	0
3640	cortisol	12536	apolar	0
3640	cortisol	17455	diflucortolone	0
3640	cortisol	20969	Clocortolone	0
3640	cortisol	31378	fludrocortisone	0
3640	cortisol	32797	clobetasol	0
3640	cortisol	48175	halobetasol	0
3640	cortisol	51627	hydrocortisone	0
3640	cortisol	52421	prednicarbate	0
3640	cortisol	71387	clobetasone	0
3640	cortisol	162955	tixocortol	0
3640	cortisol	222786	cortisone	0
3640	cortisol	4630253	alclometasone	0
3642	hydrocortisone	3823	ketoconazole	0
3642	hydrocortisone	12536	apolar	0
3642	hydrocortisone	17455	diflucortolone	0
3642	hydrocortisone	20969	Clocortolone	0
3642	hydrocortisone	32797	clobetasol	0
3642	hydrocortisone	48175	halobetasol	0
3642	hydrocortisone	51627	hydrocortisone	0
3642	hydrocortisone	52421	prednicarbate	0
3642	hydrocortisone	71387	clobetasone	0
3642	hydrocortisone	162955	tixocortol	0
3642	hydrocortisone	4630253	alclometasone	0
3647	hydroflumethiazide	4121	methyclothiazide	0
3647	hydroflumethiazide	4870	polythiazide	0
3647	hydroflumethiazide	5560	trichlormethiazide	0
3647	hydroflumethiazide	6307	quinethazone	0
3658	hydroxyzine	3957	loratadine	0
3658	hydroxyzine	4992	mepyramine	0
3658	hydroxyzine	5405	terfenadine	0
3658	hydroxyzine	5587	tripelennamine	0
3658	hydroxyzine	5588	triprolidine	0
3658	hydroxyzine	6834	brompheniramine	0
3658	hydroxyzine	11291	phenindamine	0
3658	hydroxyzine	19861	azatadine	0
3658	hydroxyzine	55756	acrivastine	0
3661	atropine	4057	Cantril	0
3661	atropine	4097	banthine	0
3661	atropine	4120	methylscopolamine	0
3661	atropine	4848	pirenzepine	0
3661	atropine	4934	propantheline	0
3661	atropine	5184	scopolamine	0
3675	phenelzine	3759	isocarboxazid	0
3675	phenelzine	4020	mazindol	0
3675	phenelzine	4771	phentermine	0
3675	phenelzine	5530	tPA	0
3675	phenelzine	7029	diethylpropion	0
3677	mephentermine	4087	metaraminol	0
3677	mephentermine	4782	phenylephrine	0
3677	mephentermine	5032	ephedrine	0
3677	mephentermine	6082	methoxamine	0
3677	mephentermine	36811	dobutamine	0
3687	5-iodo-2'-deoxyuridine	4454	neomycin	0
3687	5-iodo-2'-deoxyuridine	6256	trifluorothymidine	0
3696	imipramine	4011	maprotiline	0
3696	imipramine	4543	nortriptyline	0
3696	imipramine	4976	protriptyline	0
3696	imipramine	5584	trimipramine	0
3715	indomethacin	3825	ketoprofen	0
3715	indomethacin	4036	meclofenamate	0
3715	indomethacin	4044	mefenamic	0
3715	indomethacin	4409	nabumetone	0
3715	indomethacin	4614	oxaprozin	0
3715	indomethacin	4781	phenylbutazone	0
3715	indomethacin	4856	piroxicam	0
3715	indomethacin	5352	sulindac	0
3715	indomethacin	5397	tenoxicam	0
3715	indomethacin	5468	tiaprofenic	0
3715	indomethacin	5508	tolmetin	0
3730	iohexol	35734	metrizamide	0
3734	iopamidol	3737	sodium	0
3734	iopamidol	3741	ioversol	0
3734	iopamidol	3742	Hexabrix	0
3737	sodium	3742	Hexabrix	0
3742	Hexabrix	15232	benzathine	0
3746	ipratropium	5161	salina	0
3746	ipratropium	16213	choline	0
3759	isocarboxazid	4020	mazindol	0
3759	isocarboxazid	4771	phentermine	0
3759	isocarboxazid	5530	tPA	0
3759	isocarboxazid	7029	diethylpropion	0
3762	B-2	4916	procaterol	0
3762	B-2	35330	bitolterol	0
3763	isoflurane	4116	methoxyflurane	0
3783	isoxsuprine	8953	sodium	0
3784	isradipine	4473	nicardipine	0
3784	isradipine	4497	nimodipine	0
3821	ketamine	4812	vitamin	0
3823	ketoconazole	5538	retinoic	0
3823	ketoconazole	17455	diflucortolone	0
3823	ketoconazole	20969	Clocortolone	0
3823	ketoconazole	32797	clobetasol	0
3823	ketoconazole	41317	acitretin	0
3823	ketoconazole	48175	halobetasol	0
3823	ketoconazole	51627	hydrocortisone	0
3823	ketoconazole	52421	prednicarbate	0
3823	ketoconazole	60164	adapalene	0
3823	ketoconazole	71387	clobetasone	0
3823	ketoconazole	4630253	alclometasone	0
3825	ketoprofen	4036	meclofenamate	0
3825	ketoprofen	4044	mefenamic	0
3825	ketoprofen	4409	nabumetone	0
3825	ketoprofen	4614	oxaprozin	0
3825	ketoprofen	4781	phenylbutazone	0
3825	ketoprofen	4856	piroxicam	0
3825	ketoprofen	5352	sulindac	0
3825	ketoprofen	5397	tenoxicam	0
3825	ketoprofen	5468	tiaprofenic	0
3825	ketoprofen	5508	tolmetin	0
3869	labetalol	4724	penbutolol	0
3902	letrozole	5516	toremifene	0
3911	leuprolide	42615	buserelin	0
3911	leuprolide	47725	goserelin	0
3914	levobunolol	5478	timolol	0
3914	levobunolol	31477	metipranolol	0
3916	levomepromazine	4078	mesoridazine	0
3916	levomepromazine	4747	propericiazine	0
3916	levomepromazine	4748	perphenazine	0
3916	levomepromazine	4917	prochlorperazine	0
3916	levomepromazine	4926	promazine	0
3916	levomepromazine	5440	thiethylperazine	0
3916	levomepromazine	5452	thioridazine	0
3916	levomepromazine	5566	trifluoperazine	0
3916	levomepromazine	5568	triflupromazine	0
3916	levomepromazine	9429	thioproperazine	0
3916	levomepromazine	23897	molindone	0
3916	levomepromazine	62867	pipotiazine	0
3948	lomefloxacin	4539	norfloxacin	0
3948	lomefloxacin	4583	ofloxacin	0
3948	lomefloxacin	5379	gatifloxacin	0
3957	loratadine	4992	mepyramine	0
3957	loratadine	5405	terfenadine	0
3957	loratadine	5587	tripelennamine	0
3957	loratadine	5588	triprolidine	0
3957	loratadine	6834	brompheniramine	0
3957	loratadine	11291	phenindamine	0
3957	loratadine	19861	azatadine	0
3957	loratadine	55756	acrivastine	0
3958	lorazepam	4411	nadolol	0
3958	lorazepam	4917	prochlorperazine	0
3958	lorazepam	5566	trifluoperazine	0
3958	lorazepam	62867	pipotiazine	0
3962	lovastatin	4889	pravastatin	0
3962	lovastatin	54454	simvastatin	0
3962	lovastatin	3086672	Mn-DPDP	0
3964	loxapine	4917	prochlorperazine	0
3964	loxapine	5452	thioridazine	0
3964	loxapine	5454	thiothixene	0
3964	loxapine	5566	trifluoperazine	0
3964	loxapine	23897	molindone	0
4011	maprotiline	4543	nortriptyline	0
4011	maprotiline	4976	protriptyline	0
4011	maprotiline	5584	trimipramine	0
4020	mazindol	4771	phentermine	0
4020	mazindol	5530	tPA	0
4020	mazindol	7029	diethylpropion	0
4032	mecamylamine	4095	methadone	0
4032	mecamylamine	23576	trimethaphan	0
4036	meclofenamate	4044	mefenamic	0
4036	meclofenamate	4409	nabumetone	0
4036	meclofenamate	4614	oxaprozin	0
4036	meclofenamate	4781	phenylbutazone	0
4036	meclofenamate	4856	piroxicam	0
4036	meclofenamate	5352	sulindac	0
4036	meclofenamate	5397	tenoxicam	0
4036	meclofenamate	5468	tiaprofenic	0
4036	meclofenamate	5508	tolmetin	0
4043	HMS	4454	neomycin	0
4044	mefenamic	4409	nabumetone	0
4044	mefenamic	4614	oxaprozin	0
4044	mefenamic	4781	phenylbutazone	0
4044	mefenamic	4856	piroxicam	0
4044	mefenamic	5352	sulindac	0
4044	mefenamic	5397	tenoxicam	0
4044	mefenamic	5468	tiaprofenic	0
4044	mefenamic	5508	tolmetin	0
4057	Cantril	4097	banthine	0
4057	Cantril	4120	methylscopolamine	0
4057	Cantril	4848	pirenzepine	0
4057	Cantril	4934	propantheline	0
4057	Cantril	5184	scopolamine	0
4058	meperidine	4095	methadone	0
4058	meperidine	4419	nalbuphine	0
4058	meperidine	4736	pentazocine	0
4058	meperidine	8944	anileridine	0
4058	meperidine	10100	propoxyphene	0
4058	meperidine	23576	trimethaphan	0
4058	meperidine	411697	hydrocodone	0
4062	mepivacaine	4906	prilocaine	0
4062	mepivacaine	4914	procaine	0
4062	mepivacaine	5411	tetracaine	0
4062	mepivacaine	8612	2-chloroprocaine	0
4062	mepivacaine	37497	etidocaine	0
4078	mesoridazine	4747	propericiazine	0
4078	mesoridazine	4748	perphenazine	0
4078	mesoridazine	4917	prochlorperazine	0
4078	mesoridazine	4926	promazine	0
4078	mesoridazine	5452	thioridazine	0
4078	mesoridazine	5566	trifluoperazine	0
4078	mesoridazine	5568	triflupromazine	0
4078	mesoridazine	9429	thioproperazine	0
4078	mesoridazine	23897	molindone	0
4078	mesoridazine	62867	pipotiazine	0
4087	metaraminol	4782	phenylephrine	0
4087	metaraminol	5032	ephedrine	0
4087	metaraminol	6082	methoxamine	0
4087	metaraminol	36811	dobutamine	0
4095	methadone	4419	nalbuphine	0
4095	methadone	8944	anileridine	0
4095	methadone	10100	propoxyphene	0
4095	methadone	411697	hydrocodone	0
4097	banthine	4120	methylscopolamine	0
4097	banthine	4848	pirenzepine	0
4097	banthine	4934	propantheline	0
4097	banthine	5184	scopolamine	0
4099	metharbital	4737	pentobarbital	0
4099	metharbital	4763	phenobarbital	0
4099	metharbital	5193	secobarbital	0
4099	metharbital	6464	aprobarbital	0
4099	metharbital	8271	mephobarbital	0
4102	methicillin	4607	oxacillin	0
4102	methicillin	4730	penicillin	0
4102	methicillin	4834	piperacillin	0
4102	methicillin	4857	pivmecillinam	0
4102	methicillin	5471	ticarcillin	0
4102	methicillin	33478	pivampicillin	0
4102	methicillin	40027	mezlocillin	0
4102	methicillin	64725	bicillin-5	0
4107	methocarbamol	4601	orphenadrine	0
4107	methocarbamol	7697	chlorphenesin	0
4120	methylscopolamine	4848	pirenzepine	0
4120	methylscopolamine	4934	propantheline	0
4120	methylscopolamine	5184	scopolamine	0
4121	methyclothiazide	4170	metolazone	0
4121	methyclothiazide	4870	polythiazide	0
4159	methylprednisolone	4894	prednisolone	0
4159	methylprednisolone	4900	prednisone	0
4159	methylprednisolone	5544	triamcinolone	0
4159	methylprednisolone	31378	fludrocortisone	0
4159	methylprednisolone	162955	tixocortol	0
4159	methylprednisolone	222786	cortisone	0
4160	methyltestosterone	4638	oxymetholone	0
4160	methyltestosterone	5277	stanozolol	0
4160	methyltestosterone	5408	testosterone	0
4160	methyltestosterone	5878	oxandrolone	0
4160	methyltestosterone	9904	19-nortestosterone	0
4160	methyltestosterone	152945	dutasteride	0
4171	metoprolol	4768	phenoxybenzamine	0
4192	midazolam	51263	alfentanil	0
4200	minocycline	5412	tetracycline	0
4205	mirtazapine	5719	zaleplon	0
4409	nabumetone	4614	oxaprozin	0
4409	nabumetone	4781	phenylbutazone	0
4409	nabumetone	4856	piroxicam	0
4409	nabumetone	5352	sulindac	0
4409	nabumetone	5397	tenoxicam	0
4409	nabumetone	5468	tiaprofenic	0
4409	nabumetone	5508	tolmetin	0
4411	nadolol	4724	penbutolol	0
4411	nadolol	4828	pindolol	0
4411	nadolol	4917	prochlorperazine	0
4411	nadolol	5566	trifluoperazine	0
4411	nadolol	62867	pipotiazine	0
4419	nalbuphine	4736	pentazocine	0
4419	nalbuphine	8944	anileridine	0
4419	nalbuphine	10100	propoxyphene	0
4419	nalbuphine	23576	trimethaphan	0
4419	nalbuphine	411697	hydrocodone	0
4436	naphazoline	4454	neomycin	0
4454	neomycin	5516	toremifene	0
4454	neomycin	5636	unoprostone	0
4454	neomycin	6256	trifluorothymidine	0
4454	neomycin	39507	rimexolone	0
4454	neomycin	60937	tiludronate	0
4454	neomycin	444033	ciclesonide	0
4454	neomycin	5311027	bimatoprost	0
4460	netilmicin	5297	streptomycin	0
4460	netilmicin	504578	neomycin	0
4473	nicardipine	4497	nimodipine	0
4506	nitrazepam	4616	oxazepam	0
4506	nitrazepam	4890	prazepam	0
4506	nitrazepam	4999	quazepam	0
4506	nitrazepam	5391	temazepam	0
4506	nitrazepam	5556	triazolam	0
4506	nitrazepam	31640	halazepam	0
4506	nitrazepam	33746	ketazolam	0
4513	nizatidine	5039	ranitidine	0
4534	nordihydroguaiaretic	7187	benzoyl	0
4534	nordihydroguaiaretic	21630	octyl	0
4536	norethisterone	4542	levonorgestrel	0
4536	norethisterone	4920	progesterone	0
4536	norethisterone	6238	17-hydroxyprogesterone	0
4536	norethisterone	10631	medroxyprogesterone	0
4536	norethisterone	13790	medrogestone	0
4536	norethisterone	14687	ethynodiol	0
4536	norethisterone	19090	megestrol	0
4536	norethisterone	40973	desogestrel	0
4536	norethisterone	62819	urofollitropin	0
4542	levonorgestrel	4920	progesterone	0
4542	levonorgestrel	6238	17-hydroxyprogesterone	0
4542	levonorgestrel	13790	medrogestone	0
4542	levonorgestrel	14687	ethynodiol	0
4542	levonorgestrel	40973	desogestrel	0
4543	nortriptyline	4976	protriptyline	0
4543	nortriptyline	5584	trimipramine	0
4585	olanzapine	5002	quetiapine	0
4585	olanzapine	60795	aripiprazole	0
4601	orphenadrine	7697	chlorphenesin	0
4607	oxacillin	4730	penicillin	0
4607	oxacillin	4857	pivmecillinam	0
4607	oxacillin	5471	ticarcillin	0
4607	oxacillin	33478	pivampicillin	0
4607	oxacillin	40027	mezlocillin	0
4607	oxacillin	64725	bicillin-5	0
4614	oxaprozin	4781	phenylbutazone	0
4614	oxaprozin	4856	piroxicam	0
4614	oxaprozin	5352	sulindac	0
4614	oxaprozin	5397	tenoxicam	0
4614	oxaprozin	5468	tiaprofenic	0
4614	oxaprozin	5508	tolmetin	0
4616	oxazepam	4890	prazepam	0
4616	oxazepam	4999	quazepam	0
4616	oxazepam	5391	temazepam	0
4616	oxazepam	5556	triazolam	0
4616	oxazepam	31640	halazepam	0
4616	oxazepam	33746	ketazolam	0
4623	oxiconazole	7187	benzoyl	0
4623	oxiconazole	21630	octyl	0
4638	oxymetholone	5277	stanozolol	0
4638	oxymetholone	5408	testosterone	0
4638	oxymetholone	5878	oxandrolone	0
4638	oxymetholone	9904	19-nortestosterone	0
4638	oxymetholone	152945	dutasteride	0
4638	oxymetholone	3086672	Mn-DPDP	0
4645	oxytetracycline	5412	tetracycline	0
4675	pancuronium	5314	succinylcholine	0
4675	pancuronium	39765	vecuronium	0
4675	pancuronium	47320	cisatracurium	0
4675	pancuronium	67425	gallamine	0
4691	paroxetine	4745	pergolide	0
4724	penbutolol	4768	phenoxybenzamine	0
4724	penbutolol	4828	pindolol	0
4724	penbutolol	4946	propranolol	0
4727	D-penicillamine	5483	tiopronin	0
4730	penicillin	4834	piperacillin	0
4730	penicillin	4857	pivmecillinam	0
4730	penicillin	5471	ticarcillin	0
4730	penicillin	33478	pivampicillin	0
4730	penicillin	40027	mezlocillin	0
4730	penicillin	64725	bicillin-5	0
4736	pentazocine	8944	anileridine	0
4736	pentazocine	10100	propoxyphene	0
4736	pentazocine	411697	hydrocodone	0
4737	pentobarbital	4763	phenobarbital	0
4737	pentobarbital	5193	secobarbital	0
4737	pentobarbital	6464	aprobarbital	0
4737	pentobarbital	8271	mephobarbital	0
4745	pergolide	5195	selegiline	0
4745	pergolide	122316	Ras	0
4745	pergolide	125889	pregabalin	0
4745	pergolide	3081884	glatiramer	0
4747	propericiazine	4748	perphenazine	0
4747	propericiazine	4917	prochlorperazine	0
4747	propericiazine	4926	promazine	0
4747	propericiazine	5440	thiethylperazine	0
4747	propericiazine	5452	thioridazine	0
4747	propericiazine	5566	trifluoperazine	0
4747	propericiazine	5568	triflupromazine	0
4747	propericiazine	9429	thioproperazine	0
4747	propericiazine	23897	molindone	0
4747	propericiazine	62867	pipotiazine	0
4748	perphenazine	4917	prochlorperazine	0
4748	perphenazine	4926	promazine	0
4748	perphenazine	5452	thioridazine	0
4748	perphenazine	5454	thiothixene	0
4748	perphenazine	5566	trifluoperazine	0
4748	perphenazine	5568	triflupromazine	0
4748	perphenazine	9429	thioproperazine	0
4748	perphenazine	23897	molindone	0
4748	perphenazine	62867	pipotiazine	0
4754	phenacetin	10100	propoxyphene	0
4756	DPP	5578	trimethoprim	0
4763	phenobarbital	5193	secobarbital	0
4763	phenobarbital	6464	aprobarbital	0
4763	phenobarbital	8271	mephobarbital	0
4764	phenolphthalein	11339	dioctyl	0
4764	phenolphthalein	87177	lactulose	0
4768	phenoxybenzamine	4828	pindolol	0
4768	phenoxybenzamine	5478	timolol	0
4771	phentermine	5530	tPA	0
4771	phentermine	7029	diethylpropion	0
4781	phenylbutazone	4856	piroxicam	0
4781	phenylbutazone	5352	sulindac	0
4781	phenylbutazone	5397	tenoxicam	0
4781	phenylbutazone	5468	tiaprofenic	0
4781	phenylbutazone	5508	tolmetin	0
4782	phenylephrine	5032	ephedrine	0
4782	phenylephrine	6082	methoxamine	0
4782	phenylephrine	36811	dobutamine	0
4812	vitamin	72467	bleomycin	0
4834	piperacillin	4857	pivmecillinam	0
4834	piperacillin	5471	ticarcillin	0
4834	piperacillin	33478	pivampicillin	0
4834	piperacillin	40027	mezlocillin	0
4834	piperacillin	64725	bicillin-5	0
4848	pirenzepine	4934	propantheline	0
4848	pirenzepine	5184	scopolamine	0
4856	piroxicam	5352	sulindac	0
4856	piroxicam	5397	tenoxicam	0
4856	piroxicam	5468	tiaprofenic	0
4856	piroxicam	5508	tolmetin	0
4857	pivmecillinam	5471	ticarcillin	0
4857	pivmecillinam	33478	pivampicillin	0
4857	pivmecillinam	40027	mezlocillin	0
4857	pivmecillinam	64725	bicillin-5	0
4870	polythiazide	5560	trichlormethiazide	0
4870	polythiazide	6307	quinethazone	0
4885	pramipexole	5095	ropinirole	0
4889	pravastatin	54454	simvastatin	0
4890	prazepam	4999	quazepam	0
4890	prazepam	5391	temazepam	0
4890	prazepam	5556	triazolam	0
4890	prazepam	31640	halazepam	0
4890	prazepam	33746	ketazolam	0
4894	prednisolone	4900	prednisone	0
4894	prednisolone	5544	triamcinolone	0
4894	prednisolone	31378	fludrocortisone	0
4894	prednisolone	162955	tixocortol	0
4894	prednisolone	222786	cortisone	0
4900	prednisone	5544	triamcinolone	0
4900	prednisone	31378	fludrocortisone	0
4900	prednisone	162955	tixocortol	0
4900	prednisone	222786	cortisone	0
4906	prilocaine	4914	procaine	0
4906	prilocaine	5411	tetracaine	0
4906	prilocaine	8612	2-chloroprocaine	0
4906	prilocaine	32170	articaine	0
4906	prilocaine	37497	etidocaine	0
4914	procaine	5411	tetracaine	0
4914	procaine	8612	2-chloroprocaine	0
4914	procaine	37497	etidocaine	0
4916	procaterol	35330	bitolterol	0
4917	prochlorperazine	4926	promazine	0
4917	prochlorperazine	5452	thioridazine	0
4917	prochlorperazine	5454	thiothixene	0
4917	prochlorperazine	5566	trifluoperazine	0
4917	prochlorperazine	5568	triflupromazine	0
4917	prochlorperazine	9429	thioproperazine	0
4917	prochlorperazine	23897	molindone	0
4917	prochlorperazine	62867	pipotiazine	0
4919	procyclidine	5572	trihexyphenidyl	0
4920	progesterone	6238	17-hydroxyprogesterone	0
4920	progesterone	10631	medroxyprogesterone	0
4920	progesterone	13790	medrogestone	0
4920	progesterone	14687	ethynodiol	0
4920	progesterone	40973	desogestrel	0
4926	promazine	5440	thiethylperazine	0
4926	promazine	5452	thioridazine	0
4926	promazine	5566	trifluoperazine	0
4926	promazine	5568	triflupromazine	0
4926	promazine	9429	thioproperazine	0
4926	promazine	23897	molindone	0
4926	promazine	62867	pipotiazine	0
4934	propantheline	5184	scopolamine	0
4935	proparacaine	5411	tetracaine	0
4976	protriptyline	5584	trimipramine	0
4992	mepyramine	5405	terfenadine	0
4992	mepyramine	5587	tripelennamine	0
4992	mepyramine	5588	triprolidine	0
4992	mepyramine	6834	brompheniramine	0
4992	mepyramine	11291	phenindamine	0
4992	mepyramine	19861	azatadine	0
4992	mepyramine	55756	acrivastine	0
4993	pyrimethamine	5578	trimethoprim	0
4999	quazepam	5391	temazepam	0
4999	quazepam	5556	triazolam	0
4999	quazepam	31640	halazepam	0
4999	quazepam	33746	ketazolam	0
5002	quetiapine	60795	aripiprazole	0
5029	rabeprazole	125889	pregabalin	0
5032	ephedrine	6082	methoxamine	0
5032	ephedrine	36811	dobutamine	0
5035	raloxifene	5516	toremifene	0
5040	rapamycin	5372	tacrolimus	0
5040	rapamycin	508230	mycophenolic	0
5161	salina	16213	choline	0
5193	secobarbital	6464	aprobarbital	0
5193	secobarbital	8271	mephobarbital	0
5206	sevoflurane	42113	desflurane	0
5206	sevoflurane	60169	doxacurium	0
5215	sulfadiazine	5328	sulfamethizole	0
5215	sulfadiazine	5336	sulfapyridine	0
5215	sulfadiazine	5344	sulfisoxazole	0
5215	sulfadiazine	5353980	sulfasalazine	0
5215	sulfadiazine	11953892	sulfamethoxazole	0
5257	sparfloxacin	72474	grepafloxacin	0
5267	spironolactone	5546	triamterene	0
5267	spironolactone	150310	eplerenone	0
5267	spironolactone	152945	dutasteride	0
5277	stanozolol	5408	testosterone	0
5277	stanozolol	5878	oxandrolone	0
5277	stanozolol	9904	19-nortestosterone	0
5277	stanozolol	152945	dutasteride	0
5277	stanozolol	3086672	Mn-DPDP	0
5314	succinylcholine	39765	vecuronium	0
5314	succinylcholine	42113	desflurane	0
5314	succinylcholine	47320	cisatracurium	0
5314	succinylcholine	60169	doxacurium	0
5314	succinylcholine	67425	gallamine	0
5320	REGION	5336	sulfapyridine	0
5328	sulfamethizole	5336	sulfapyridine	0
5328	sulfamethizole	5344	sulfisoxazole	0
5328	sulfamethizole	11953892	sulfamethoxazole	0
5336	sulfapyridine	11953892	sulfamethoxazole	0
5344	sulfisoxazole	11953892	sulfamethoxazole	0
5352	sulindac	5397	tenoxicam	0
5352	sulindac	5468	tiaprofenic	0
5352	sulindac	5508	tolmetin	0
5376	tamoxifen	5516	toremifene	0
5391	temazepam	5556	triazolam	0
5391	temazepam	31640	halazepam	0
5391	temazepam	33746	ketazolam	0
5397	tenoxicam	5468	tiaprofenic	0
5397	tenoxicam	5508	tolmetin	0
5405	terfenadine	5587	tripelennamine	0
5405	terfenadine	5588	triprolidine	0
5405	terfenadine	6834	brompheniramine	0
5405	terfenadine	11291	phenindamine	0
5405	terfenadine	19861	azatadine	0
5405	terfenadine	55756	acrivastine	0
5408	testosterone	5878	oxandrolone	0
5408	testosterone	9904	19-nortestosterone	0
5411	tetracaine	8612	2-chloroprocaine	0
5411	tetracaine	37497	etidocaine	0
5440	thiethylperazine	5568	triflupromazine	0
5440	thiethylperazine	9429	thioproperazine	0
5452	thioridazine	5454	thiothixene	0
5452	thioridazine	5566	trifluoperazine	0
5452	thioridazine	5568	triflupromazine	0
5452	thioridazine	9429	thioproperazine	0
5452	thioridazine	23897	molindone	0
5452	thioridazine	62867	pipotiazine	0
5454	thiothixene	5566	trifluoperazine	0
5454	thiothixene	23897	molindone	0
5468	tiaprofenic	5508	tolmetin	0
5471	ticarcillin	33478	pivampicillin	0
5471	ticarcillin	40027	mezlocillin	0
5471	ticarcillin	64725	bicillin-5	0
5478	timolol	31477	metipranolol	0
5483	tiopronin	17455	diflucortolone	0
5483	tiopronin	20969	Clocortolone	0
5483	tiopronin	51627	hydrocortisone	0
5483	tiopronin	71387	clobetasone	0
5503	tolazamide	5505	tolbutamide	0
5530	tPA	7029	diethylpropion	0
5544	triamcinolone	31378	fludrocortisone	0
5544	triamcinolone	222786	cortisone	0
5556	triazolam	31640	halazepam	0
5556	triazolam	33746	ketazolam	0
5560	trichlormethiazide	6307	quinethazone	0
5566	trifluoperazine	5568	triflupromazine	0
5566	trifluoperazine	9429	thioproperazine	0
5566	trifluoperazine	23897	molindone	0
5566	trifluoperazine	62867	pipotiazine	0
5568	triflupromazine	9429	thioproperazine	0
5568	triflupromazine	23897	molindone	0
5568	triflupromazine	62867	pipotiazine	0
5574	trimeprazine	14677	methdilazine	0
5578	trimethoprim	5353980	sulfasalazine	0
5587	tripelennamine	5588	triprolidine	0
5587	tripelennamine	6834	brompheniramine	0
5587	tripelennamine	11291	phenindamine	0
5587	tripelennamine	19861	azatadine	0
5587	tripelennamine	55756	acrivastine	0
5588	triprolidine	6834	brompheniramine	0
5588	triprolidine	11291	phenindamine	0
5588	triprolidine	19861	azatadine	0
5588	triprolidine	55756	acrivastine	0
5878	oxandrolone	9904	19-nortestosterone	0
5878	oxandrolone	152945	dutasteride	0
5878	oxandrolone	3086672	Mn-DPDP	0
5936	diisopropylfluorophosphate	5966	demecarium	0
5936	diisopropylfluorophosphate	10548	echothiophate	0
5966	demecarium	10548	echothiophate	0
6082	methoxamine	36811	dobutamine	0
6104	gold	6918453	auranofin	0
6104	gold	11954225	gold	0
6238	17-hydroxyprogesterone	13790	medrogestone	0
6238	17-hydroxyprogesterone	14687	ethynodiol	0
6238	17-hydroxyprogesterone	19090	megestrol	0
6238	17-hydroxyprogesterone	40973	desogestrel	0
6238	17-hydroxyprogesterone	40976	Implanon	0
6238	17-hydroxyprogesterone	42615	buserelin	0
6238	17-hydroxyprogesterone	62819	urofollitropin	0
6256	trifluorothymidine	39507	rimexolone	0
6256	trifluorothymidine	68844	brinzolamide	0
6256	trifluorothymidine	3033538	dapiprazole	0
6464	aprobarbital	8271	mephobarbital	0
6503	Tris	36339	etomidate	0
6691	warfarin	9052	acenocoumarol	0
6834	brompheniramine	11291	phenindamine	0
6834	brompheniramine	19861	azatadine	0
6834	brompheniramine	55756	acrivastine	0
8612	2-chloroprocaine	37497	etidocaine	0
8944	anileridine	10100	propoxyphene	0
8944	anileridine	411697	hydrocodone	0
8953	sodium	37393	halofantrine	0
8953	sodium	156419	cinacalcet	0
9034	methohexital	3000715	thiopental	0
9429	thioproperazine	23897	molindone	0
9429	thioproperazine	62867	pipotiazine	0
9904	19-nortestosterone	152945	dutasteride	0
9904	19-nortestosterone	3086672	Mn-DPDP	0
10100	propoxyphene	411697	hydrocodone	0
10187	dithranol	60164	adapalene	0
10631	medroxyprogesterone	14687	ethynodiol	0
10631	medroxyprogesterone	40973	desogestrel	0
11291	phenindamine	19861	azatadine	0
11291	phenindamine	55756	acrivastine	0
11339	dioctyl	87177	lactulose	0
12536	apolar	17455	diflucortolone	0
12536	apolar	20969	Clocortolone	0
12536	apolar	32797	clobetasol	0
12536	apolar	48175	halobetasol	0
12536	apolar	51627	hydrocortisone	0
12536	apolar	52421	prednicarbate	0
12536	apolar	71387	clobetasone	0
12536	apolar	162955	tixocortol	0
12536	apolar	4630253	alclometasone	0
13790	medrogestone	14687	ethynodiol	0
13790	medrogestone	19090	megestrol	0
13790	medrogestone	40973	desogestrel	0
13790	medrogestone	40976	Implanon	0
13790	medrogestone	42615	buserelin	0
13790	medrogestone	62819	urofollitropin	0
14687	ethynodiol	40973	desogestrel	0
17455	diflucortolone	20969	Clocortolone	0
17455	diflucortolone	32797	clobetasol	0
17455	diflucortolone	48175	halobetasol	0
17455	diflucortolone	51627	hydrocortisone	0
17455	diflucortolone	52421	prednicarbate	0
17455	diflucortolone	62924	fluticasone	0
17455	diflucortolone	71387	clobetasone	0
17455	diflucortolone	162955	tixocortol	0
17455	diflucortolone	4630253	alclometasone	0
19090	megestrol	40976	Implanon	0
19861	azatadine	55756	acrivastine	0
20969	Clocortolone	32797	clobetasol	0
20969	Clocortolone	48175	halobetasol	0
20969	Clocortolone	51627	hydrocortisone	0
20969	Clocortolone	52421	prednicarbate	0
20969	Clocortolone	62924	fluticasone	0
20969	Clocortolone	71387	clobetasone	0
20969	Clocortolone	162955	tixocortol	0
20969	Clocortolone	4630253	alclometasone	0
23897	molindone	62867	pipotiazine	0
25557	calcium	25588	calcium	0
25557	calcium	165341	calcium	0
25588	calcium	165341	calcium	0
31378	fludrocortisone	162955	tixocortol	0
31378	fludrocortisone	222786	cortisone	0
31640	halazepam	33746	ketazolam	0
32170	articaine	37497	etidocaine	0
32281	TRH	42615	buserelin	0
32797	clobetasol	48175	halobetasol	0
32797	clobetasol	51627	hydrocortisone	0
32797	clobetasol	52421	prednicarbate	0
32797	clobetasol	71387	clobetasone	0
32797	clobetasol	4630253	alclometasone	0
33478	pivampicillin	40027	mezlocillin	0
33478	pivampicillin	64725	bicillin-5	0
39765	vecuronium	47320	cisatracurium	0
39765	vecuronium	67425	gallamine	0
40027	mezlocillin	64725	bicillin-5	0
41693	sufentanil	51263	alfentanil	0
41693	sufentanil	60169	doxacurium	0
42113	desflurane	60169	doxacurium	0
42615	buserelin	47725	goserelin	0
47319	atracurium	60169	doxacurium	0
47320	cisatracurium	67425	gallamine	0
48175	halobetasol	51627	hydrocortisone	0
48175	halobetasol	52421	prednicarbate	0
48175	halobetasol	71387	clobetasone	0
48175	halobetasol	162955	tixocortol	0
48175	halobetasol	4630253	alclometasone	0
50614	cefotetan	54547	cefpodoxime	0
50614	cefotetan	6398970	cefdinir	0
50614	cefotetan	9571074	cefditoren	0
51627	hydrocortisone	52421	prednicarbate	0
51627	hydrocortisone	71387	clobetasone	0
51627	hydrocortisone	162955	tixocortol	0
51627	hydrocortisone	4630253	alclometasone	0
52421	prednicarbate	71387	clobetasone	0
52421	prednicarbate	162955	tixocortol	0
52421	prednicarbate	4630253	alclometasone	0
54454	simvastatin	3086672	Mn-DPDP	0
54547	cefpodoxime	6398970	cefdinir	0
57469	imiquimod	157922	Metvix	0
60169	doxacurium	60696	rocuronium	0
60169	doxacurium	104803	mivacurium	0
60831	tiotropium	72054	darifenacin	0
60854	ziprasidone	125889	pregabalin	0
62924	fluticasone	71387	clobetasone	0
71372	ferrous	5478817	ferrous	0
71387	clobetasone	162955	tixocortol	0
71387	clobetasone	4630253	alclometasone	0
104758	raltitrexed	3086672	Mn-DPDP	0
162955	tixocortol	222786	cortisone	0
162955	tixocortol	4630253	alclometasone	0
657298	propylthiouracil	1349907	methimazole	0
4479097	hydroxocobalamin	11953890	dihydrotachysterol	0
6398970	cefdinir	9571074	cefditoren	0
6918453	auranofin	11954225	gold	0
137	delta-aminolevulinic	7187	benzoyl	0.01
158	PGE2	698	estrone	0.01
158	PGE2	3049	DV	0.01
160	PGF2	698	estrone	0.01
160	PGF2	3049	DV	0.01
160	PGF2	4196	mifepristone	0.01
160	PGF2	8953	sodium	0.01
187	acetylcholine	2905	cyclopentolate	0.01
187	acetylcholine	6256	trifluorothymidine	0.01
187	acetylcholine	3033538	dapiprazole	0.01
206	galactose	22507	sodium	0.01
271	calcium	25557	calcium	0.01
271	calcium	25588	calcium	0.01
271	calcium	165341	calcium	0.01
271	calcium	176168	Lambda	0.01
338	salicylate	4158	methylphenidate	0.01
338	salicylate	32281	TRH	0.01
450	estradiol	4542	levonorgestrel	0.01
453	mannitol	750	GLY	0.01
698	estrone	2265	azathioprine	0.01
698	estrone	3015	cyproterone	0.01
698	estrone	3350	finasteride	0.01
698	estrone	4536	norethisterone	0.01
698	estrone	5277	stanozolol	0.01
698	estrone	5487	tizanidine	0.01
698	estrone	5878	oxandrolone	0.01
698	estrone	6238	17-hydroxyprogesterone	0.01
698	estrone	10631	medroxyprogesterone	0.01
698	estrone	13790	medrogestone	0.01
698	estrone	42615	buserelin	0.01
698	estrone	47725	goserelin	0.01
698	estrone	62819	urofollitropin	0.01
698	estrone	3086672	Mn-DPDP	0.01
727	lindane	24011	SEs	0.01
785	hydroquinone	1839	nitrofurazone	0.01
807	iodine	3724	iodixanol	0.01
815	kanamycin	2283	bacitracin	0.01
838	epinephrine	951	norepinephrine	0.01
838	epinephrine	2788	iodo	0.01
838	epinephrine	5032	ephedrine	0.01
838	epinephrine	36811	dobutamine	0.01
937	nicotinic	1593	25-hydroxyvitamin	0.01
937	nicotinic	11953890	dihydrotachysterol	0.01
1003	phosphate	2091	alfacalcidol	0.01
1003	phosphate	3249	vitamin	0.01
1046	pyrazinamide	20543	zinc	0.01
1210	d-tubocurarine	4906	prilocaine	0.01
1210	d-tubocurarine	37497	etidocaine	0.01
1302	naproxen	3715	indomethacin	0.01
1302	naproxen	3823	ketoconazole	0.01
1302	naproxen	4409	nabumetone	0.01
1546	2-chlorodeoxyadenosine	2265	azathioprine	0.01
1593	25-hydroxyvitamin	2524	calcitriol	0.01
1593	25-hydroxyvitamin	5281104	paricalcitol	0.01
1839	nitrofurazone	65863	SZ	0.01
1935	THA	3446	gabapentin	0.01
1978	acebutolol	4171	metoprolol	0.01
1978	acebutolol	4411	nadolol	0.01
1986	acetazolamide	4101	methenamine	0.01
2019	actinomycin	8953	sodium	0.01
2019	actinomycin	5473385	6-thioguanine	0.01
2022	acyclovir	5647	valacyclovir	0.01
2091	alfacalcidol	3249	vitamin	0.01
2133	amcinonide	5483	tiopronin	0.01
2133	amcinonide	62924	fluticasone	0.01
2133	amcinonide	157922	Metvix	0.01
2133	amcinonide	222786	cortisone	0.01
2140	iothalamate	15232	benzathine	0.01
2142	amikacin	504578	neomycin	0.01
2160	amitriptyline	4771	phentermine	0.01
2160	amitriptyline	7029	diethylpropion	0.01
2163	amobarbital	3305	EHDP	0.01
2170	amoxapine	2895	cyclobenzaprine	0.01
2171	amoxicillin	2673	cephradine	0.01
2173	ampicillin	3956	LCBF	0.01
2187	anastrozole	5376	tamoxifen	0.01
2187	anastrozole	5516	toremifene	0.01
2216	apraclonidine	3219	emedastine	0.01
2216	apraclonidine	6256	trifluorothymidine	0.01
2232	argatroban	2520	verapamil	0.01
2232	argatroban	365716	lanreotide	0.01
2244	aspirin	2678	cetirizine	0.01
2244	aspirin	4754	phenacetin	0.01
2249	atenolol	4724	penbutolol	0.01
[truncated: 3,552 more rows]
